# Supplementary material for: A Highly Conserved Iron-Sulfur Cluster Assembly Machinery between Humans and Amoeba Dictyostelium discoideum: The Characterization of Frataxin
Source: Int J Mol Sci. 2020 Sep 17;21(18):6821. doi: 10.3390/ijms21186821 (PMC7554988; doi:10.3390/ijms21186821)
Supplement: Supplementary file 1 [file ijms-21-06821-s001.zip]

Archive with 18 entries (15 files):
- supplementary_files/
- supplementary_files/All54G_cured_alignment.aln
- __MACOSX/
- __MACOSX/supplementary_files/
- __MACOSX/supplementary_files/._All54G_cured_alignment.aln
- supplementary_files/AG_def.txt
- __MACOSX/supplementary_files/._AG_def.txt
- supplementary_files/AG_def_delNter_Hsend_aln.aln
- __MACOSX/supplementary_files/._AG_def_delNter_Hsend_aln.aln
- supplementary_files/matrix_all54G.xlsx
- __MACOSX/supplementary_files/._matrix_all54G.xlsx
- supplementary_files/supplementary information.docx
- __MACOSX/supplementary_files/._supplementary information.docx
- supplementary_files/AG_def_delNter_Hsend.fasta
- __MACOSX/supplementary_files/._AG_def_delNter_Hsend.fasta
- supplementary_files/AG_def_delNter.txt
- __MACOSX/supplementary_files/._AG_def_delNter.txt
- __MACOSX/._supplementary_files
