# Supplementary material for: A Highly Conserved Iron-Sulfur Cluster Assembly Machinery between Humans and Amoeba Dictyostelium discoideum: The Characterization of Frataxin
Source: Int J Mol Sci. 2020 Sep 17;21(18):6821. doi: 10.3390/ijms21186821 (PMC7554988; doi:10.3390/ijms21186821)
Supplement: Supplementary file 1 [file ijms-21-06821-s001.zip › supplementary_files/All54G_cured_alignment.aln]

CLUSTAL W (1.99) multiple sequence alignment


XP_022840717_Ostreococcus_taur LTDHAFHDAADCTLQHILDCVEALVESTD----LEVDVSLENGVLMVECGKSGTFVLNKQ
RNC58480_Trypanosoma_cruzi     -TDVTYNTAADLFLEHVENVLESVDSSAIE------EVNLLSGVLSVETVSSGTFVLNKQ
NP_000135_Homo_sapiens         LDETTYERLAEETLDSLAEFFEDLADKPY--TFEDYDVSFGSGVLTVKLGDLGTYVINKQ
XP_019716449_Hippocampus_comes LSEAAYEKLADETLDALADYFEDLMDEPF--TGPDYDVVLSSGVLTVQVGHHGTYVINKQ
XP_033633893_Asterias_rubens   -DQLTFENLAEETLENLLEFLEELGDEED--SLTDFDVTYSSGVLTVSFGDHGTYVINKQ
NP_511094_Drosophila           --GATYERVCSDTLDALCDYFEELTENAS--ELQGTDVAYSDGVLTVNLGQHGTYVINRQ
XP_031558133_Actinia_tenebrosa ----SFHNVTDETLEGLSDFFDDLSDHYILPSLDDYDVQFGDGVLTVKFGEVGTYVINKQ
NP_495183_Caenorhabditis_elega -SQNEYETAADSTLERLSDYFDQIADSFPVS--EQFDVSHAMGVLTVNVSSVGTYVINKQ
XP_014150023_Sphaeroforma_arct MTEKQFQRLADDTMTQLTDIFDEIVEDVEGKDGEDLDVTYGNGVLTVDLGNFGTYVINKQ
CDM84506_Triticum_aestivum     MPEDKFHKLADDTIHDLLEKLEEYGDSQQM---DGFDIDYGNQVLTLRLGDLGTYVVNKQ
NP_001146272_Zea_mays          MQEDEFHKLADETIHDLLEKLEEYGDSIQM---DGFDIEYGNQVLTLRLGDLGTYVINKQ
XP_006360538_Solanum_tuberosum -QEDEYHRLANATIHDLLDKLEEYGDSVDI---DGFDVDYGNEVLTLKLGSLGTYVINKQ
XP_001692969_Chlamydomonas_rei LTENDYHRVADATMDSMAEKLEAYVEECDV---DGGDVEYSQGVLTVKLGTKGTFVINKQ
XP_002950872_Volvox_carteri    MSEDEYHKVSNETLDALVEKLEAYVEDKDV---EGGDVEYSQGVLTVKLGKYGTFVINKQ
XP_012753372_Acytostelium_subg ---HTFHHAVDEELELFTDRLESMFQTLDD--IDGIDIETSDGVLTLKLGSLGTYVINKQ
XP_020427352_Heterostelium_alb -----YHTIVDDELELFSDRIEVLIQSFED---KGADVETSDGVLTINLGKNGTYVINKQ
XP_629221_Dictyostelium_discoi ----LFHDIVDEEFELFVDRLEILSEANTC---EGFEVEGNDGVLTIIVGNKGTYVINKQ
KYQ91760_Tieghemostelium_lacte -DNNSYHKIANDELDLYNEKLEALGQSLDI---DGFDLESSDGVLTLKLGKMGTYVINKQ
KAF2072915_Polysphondylium_vio LDENAFHDIVDVELELFVEKFEEIGQDLDL---DDFDVESAAGVLTLKLGSLGTYVINKQ
XP_012897422_Blastocystis_homi ----EYNKLVDEELTTIESALDEVADDV-----DNLDYSIASGVLSINMGSKGSYVINKQ
KAF0852367_Andalucia_godoyi    -TEEAYNEAAVRQINTLYSRLDGLVQETDGME-KKLNVDYDAGVLSMDVTGVGGYVINKH
XP_004337241_Acanthamoeba_cast ---GEFAKAAEETLEDLQDRLEEAGLD------EDLDISYSDGVLTIRLGDKGTYVINKQ
KAA0154099_Cafeteria_roenberge LNEAEFHGIADDLLEDLEGRLDALDDFL-----DDAELTNSQGVLTASLGDKGTYVLNKQ
CBN74370_Ectocarpus_siliculosu MSEQEFHSVADEALEEIHDAVEEALEEGFE---DDFDCNMSQGVLNIAVGDRGTWVLNKQ
GAX20657_Fistulifera_solaris   -TEAEFHNVADEALETIQDTVDEMLEPKNI----DYEINLASGVLTLKMRPHGTWVLNKQ
KAF4042731_Phytophthora_infest MAENEFMELADETLHGIQSWLDGIEEML-----EESDIMFSQGVLKIDLGEHGTWVINRQ
ONH78464_Saccharomyces_cerevis --LEKYHEEADDYLDHLLDSLEELSEAHPD---CIPDVELSHGVMTLEIPAFGTYVINKQ
XP_454348_Kluyveromyces_lactis -PIEVYHEISDEFMDSLLDQLEILCDYHPE---VVQDVEMSQGVMSIEVPSVGTYVINKQ
OOQ82639_Penicillium_brasilian -TPEEYHEYSEHYFNVLLGELEKAQEEG-----SDVEAEYSAGVLNITVPAIGTFVLNKQ
RFN51525_Fusarium_fasciculatum ITEQEYHEIADQYLDNVVGRFEELQDQR-----EDIDVEFSAGVLTISWPDKGTYVINKQ
PFH50748_Amanita_thiersii      ---ERYHALSDATMDNLLESLEELLDGLGN---SNYEVEYHSGVLTLSLGEKGTYVINKQ
KIJ08589_Paxillus_involutus    ----RYHALSDATMTTLLERLEELLDRIGS---DKFEVDYHSGVLTLNLGSNGTYVINKQ
XP_008033147_Trametes_versicol --THLYHQYADATMDTMLESLEALLDDMAD---PECEVEYSSGVLTLKLGSKGTYVINKQ
KDN39588_Rhizoctonia_solani    -TMQEYHRASDKTMESLVDTLENLIDENTD---LPYEVDYSSGVLTLKLDDKGTYVINKQ
GAN07349_Mucor_ambiguus        LTTERYHRLSDEVLDHMVTKLEELADETEM---EGFDVEYNQGVMTISVGEHGTYVINKQ
OWZ62740_Cryptococcus_neoforma -SHDEYEHVSERDMETLNESLEIFCEDFGN---GNWEIEYSSGVLNLTLPPYGTYVLNKQ
XP_965969_Encephalitozoon_cuni -TRQLYHKLADETLTDLSEQLDKELDGGYA--------DYKDGNLQIKIDNVGEYMFNKQ
KYK70625_Toxoplasma_gondii     -KDADYQRAADALLKTLFQQVEADEWDGVE------DIDYREGVLQIT--CHGTLVINKH
A_WP_004597434_Rickettsia_prow MNNTAFSKLAETTIVYIVDKIEEQDLE------GIIDVDLQGDILNLDT-ENGIYVINTQ
A_WP_009867438_Magnetospirillu LDESRFASLADPLLERIGDAVEDAM--------DDADAELHAGILTLTLPGIGQYVINKH
G_CQR83218_Escherichia_coli    MNDSEFHRLADQLWLTIEERLDD------WDGDSDIDCEINGGVLTITFENGSKIIINRQ
G_Haemophilus_influenzae       MNIAEFHQNIEQVWQKIEEELE--------NQGADVDCETQGSVFTITFDNRTQIVINKQ
B_Neisseria_meningitidis       MTESEFIRASEALFEHIEDQID--------ENGWDFDCRFAGNVLTIEAGDGAQIIVNRH
G_WP_032627647_Pseudomonas_syr LTEARFHDLVDATQQALEDIFD--------ESDLDLDLENSAGVLTVKFENGTQLIFSRQ
XP_001459604_Paramecium_tetrau -TTTQFLKLSNLQLSSLNDKIENF---------ENVETSFSDGVLNVHLPNGKSFVINRQ
KAF0977616_Naegleria_fowleri   -TQTQYLKAINRSVEYITD---YLEEKG-----IDMEVEGGDGVVNIKITSNGIFVISRQ
XP_005822731_Guillardia_theta  MTEDEYHNIANQILEKITDELELLEETD-----TDLEVEASDGVINIKVNNKGAWVINKQ
A_WP_069957046_Magnetovibrio_b MDASAFEELAAKTLESLFEAIDDAIG-------DDADVDFDNGILTVELEDGRAYVVNKH
XP_013755467_Thecamonas_trahen MDMNTYHAVADETLEMVQEAIETVCDELGL---ADVDSALSQGVLNVAFEGDAVFVLNKQ
CEO96273_Plasmodiophora_brassi -DEGTFHGIADDTLHAIDEALTD--SDVPP---SAMDVQLTDGVLTIGLTDSGTWVLNKQ
XP_004349195_Capsaspora_owczar LTAHEYHRLADSTLHDVRASLEETIDNAGDE-VLDYDIIEQSGVMTMAFGSKGTYVLNKQ
XP_005536482_Cyanidioschyzon_m ---AQFSREAEELLQQLGDQVYDTFQGR-----TDVDVEFSQGVLTLRFP-NGTFVLNTQ
XP_005771924_Emiliania_huxleyi -------------------VLETLGDKAPA---AGIDVECAADVLNLEVG-EASFVLNKQ
XP_001583965_Trichomonas_vagin -SDNAFKQKTADTLFSLCDYFQSKYESKG----DEFFAEANDDSLTLSMK--GQFLLSRQ


XP_022840717_Ostreococcus_taur TPNKQIWLASPVSGPLRYDYVSQ--RWLNMRDGHSLQYRFKHDFESICKTELNIL-----
RNC58480_Trypanosoma_cruzi     APNVQLWLSSPVSGPHHYDMVLPDVQWLADSDGHSLKEKLERELTETLGVEVKL------
NP_000135_Homo_sapiens         TPNKQIWLSSPSSGPKRYDWTGK--NWVYSHDGVSLHELLAAELTKALKTKLDLSSLAYS
XP_019716449_Hippocampus_comes TPNRQIWLASPTSGPKRYDWTGR--GWVYSHDGISLHQLLSEEFSTIFKKNMDLFGLPKS
XP_033633893_Asterias_rubens   SPNKQIWLSSPTSGPKRYDYVNN--DWVYSHDGIPMHNLLSEEISKIVGRTLDFCEVMRT
NP_511094_Drosophila           TPNKQIWLSSPTSGPKRYDFVGTAGRWIYKHSGQSLHELLQQEIPGILKQSVDFLRLPYC
XP_031558133_Actinia_tenebrosa TPNQQIWLSSPKSGPKRYDFVGN--KWVYKRDQVSLHELLSREMSNITGQDVDLTHLPYG
NP_495183_Caenorhabditis_elega SPNKQIWLSSPMSGPKRYDLEEE--KWTYAHDGEQLDSLLNREFRKILADRIDFSRHV--
XP_014150023_Sphaeroforma_arct TPNKQIWLSSPICGPKRYDFDEEAKEWSYSHDGVSINEVLSKELSDWVSLDIDI------
CDM84506_Triticum_aestivum     TPNRQIWLSSPVSGPARFDWDAATDSWVYRRTGVNLMRLLEKEIGELCGTPVDLS-----
NP_001146272_Zea_mays          TPNKQIWLSSPVSGPSRFDWDATANGWIYKRTGVNLVRLLEKEIGELCGTPVEL------
XP_006360538_Solanum_tuberosum TPNRQIWMSSPVSGPSRFDWDQSSQGWIYRRTKANLQKVLEDELEKLCGSAINLS-----
XP_001692969_Chlamydomonas_rei TPNRQIWLSSPVSGPFRFDYEGGR--WRYSRDHHDLLLQLQEEIGGLVPGAHHTHLAGLT
XP_002950872_Volvox_carteri    TPNRQIWLSSPVSGPFRFDYVNGR--WNYNRDGRDLVRQLEQEIGALVGTALHLE-----
XP_012753372_Acytostelium_subg TPNRQIWWSSPVSGPKRFDYDMSEKRWVDNLDGTPLRQLLQSEITQLCKYSIDLSSH---
XP_020427352_Heterostelium_alb TPNRQIWWSSPISGPKRFNYDTISKQWIDNIDGTPLRNLLQSEIKTLCKYDLNLDN----
XP_629221_Dictyostelium_discoi TPNRQIWWSSPLSGPKRFDYDSVEKRWVDNRDGTPLRQLLNSEINTLCKYDMEI------
KYQ91760_Tieghemostelium_lacte SPNMQIWWSSPISGPKRFDYSISKSLWVDNRDSTPMRDLLKKEIHHLCKYNLEI------
KAF2072915_Polysphondylium_vio TPNRQIWWSSPISGPKRFDYDSKSKQWLDNKDANNLRSLIKDEINQLCKYNLKF------
XP_012897422_Blastocystis_homi SPNMQIWWSSPISGPKRFEYDLNSKKWVGEMDGVDINSLLAKELKNLLGVDLKF------
KAF0852367_Andalucia_godoyi    AATRRIWWSSPLSGPKQFDYDPRSKDWVDSRDPSFLLPLLKHEINLLLGIDIDFSNSS--
XP_004337241_Acanthamoeba_cast TPNRQLWFSSPISGPKRFDYVATEGKWLDTREREPLHQLLYAELEQLTGVSLS-------
KAA0154099_Cafeteria_roenberge TPNRQVWWSSPVSGPKRFYWNAEEKKWMGTRDGTELVSLLRRELKQLLGSEFEL------
CBN74370_Ectocarpus_siliculosu SPNRQIWWSSPISGPMRFEYHEEAKRWLNTRDGEELRVILATEMSEKCGVSV--------
GAX20657_Fistulifera_solaris   TPNRQIWWSSPLSGPKRFEFDPKDKLWFSTKDGLNLGRTLMQEIHHVTKRDLEL------
KAF4042731_Phytophthora_infest VPNRQIWWSSPVSGPRRYEYDAESGHWVNTRDKGELMELLRAEILDVTGIEIYT------
ONH78464_Saccharomyces_cerevis PPNKQIWLASPLSGPNRFDLLDG--EWVSLRNGTKLTDILTEEVEKASKSQ---------
XP_454348_Kluyveromyces_lactis PPNKQIWLASPVSGPNRFDYYQK--EWVSLRDGTKLLDILNKELSDREGDEIDLHY----
OOQ82639_Penicillium_brasilian PPNKQIWLSSPISGPKRYDWIVEHGQWIYLRDGSNLTELLNSELTLQYGDEVDA------
RFN51525_Fusarium_fasciculatum PPNKQIWLSSPLSGPKRYDWCLLMGDWIYNRDGSSLNQVFLEELGVDPGEE---------
PFH50748_Amanita_thiersii      PPNKQIWLSSPFSGPKRYDYTEDADDWLYSRDSRSMGSLLNEELTKALGQSVDLRLTRVS
KIJ08589_Paxillus_involutus    PPNKQIWLSSPISGPKRYDYVPATDDWRYSRDGEGFGLLMERELTCMLGHEVKLGLERVS
XP_008033147_Trametes_versicol PPNKQIWLSSPFSGPKRYDYAPEEDGWVYARDGRSMNDLLNQELSDALARDVDLGLTGVS
KDN39588_Rhizoctonia_solani    PPNKQIWLSSPRSGPKRYDLDATHNEWFYNRDNTTMRSLLEEELSEVFGRPISLVVGE--
GAN07349_Mucor_ambiguus        PPNHQIWLSSPVSGPQRAEYRAFKSNWTRDR----FIRRIRT------------------
OWZ62740_Cryptococcus_neoforma PPNLQIWMSSPVSGPSRFEYVND--SWVHHRKEGKLGELLSGELKEISGNEA--------
XP_965969_Encephalitozoon_cuni PASMQIWASSPITGPRKFDICRR--EWIDLKSNTSFSRYIEEELRRMAGKHKK-------
KYK70625_Toxoplasma_gondii     YATKQIWYASPISGGDYFDYSANPASWRSARSGRTLGEVLSTELRQLRK-----------
A_WP_004597434_Rickettsia_prow SASKEIWLSSPVSGPHHFFYEQG--KW-KSRIGFELMVLLTEELGI------RFDKYEIF
A_WP_009867438_Magnetospirillu SPNREIWVSSPKSGAHHFGWNGE--QWISTRNAQ--LELLGMLRAEI-GVAV--------
G_CQR83218_Escherichia_coli    EPLHQVWLATK-QGGYHFDLKGDE--WICDRSGETFWDLLEQAATQQAGETVSFR-----
G_Haemophilus_influenzae       EPLLELWIASK-LGGFHFAFKNGD--WVSN-DGQRFWDCFVEACAAH-GENVQ-------
B_Neisseria_meningitidis       TPNQELWIAAK-SGGYHFAEQNGK--WLATRDGRDFYDVLNEALSAASGEAVEIAEL---
G_WP_032627647_Pseudomonas_syr EPLRQLWLAAR-SGGFHFDYDEEEKRWVCDTSDELLSEMLQRITQEQAGVELDFDEI---
XP_001459604_Paramecium_tetrau TPNKQLWYSSPISGPQRFNYVNG--KWVNSKQEEE--KQLLNEINLL-------------
KAF0977616_Naegleria_fowleri   TPARELWLSSALSGPWHFKYDHVADDWICTREGFKFWVRLQKELSQVLEKEIKFEKSN--
XP_005822731_Guillardia_theta  TPSRQIWFSSPITGPTHYMLQ--GGEWVCTKDGHNMKGRLHEQLG------IRV------
A_WP_069957046_Magnetovibrio_b APNLQIWLSSPISGAAHFAFDEAIGAWLSTRGGETLMEVLNTEFSQIAGEQVSLS-----
XP_013755467_Thecamonas_trahen TPNQQIWLSSPISGPMRFNYDVDAALWRHWRTGHELANLLRQEFSQLVDLDLDLHTHHL-
CEO96273_Plasmodiophora_brassi TPNRQLWLSSPISGPKRFDYLPNSKAWADTRDQLNLGELLQQELSSALHTDIRLDSL---
XP_004349195_Capsaspora_owczar APNQQMWLSSPASGPHRFDWSSTQQAWISTQNPKNLLELLETEFASRIGLRVSLR-----
XP_005536482_Cyanidioschyzon_m TPNRQIWLSSPLSGPARYYYDLDTGKWRNSRDDHMLVDRLQKDLAVFTGCNIQLNL----
XP_005771924_Emiliania_huxleyi APNLQLWLSSPVRGPLRYDFDAGSARWLNNRDAHPLLPTLADDIQSLCGEAVDFGAVEED
XP_001583965_Trichomonas_vagin LPGHQIWVSSPVSGSLKFDYDNERNDWIKDR---SLKVCLTEELQTAFG-----------
