# Supplementary material for: A Highly Conserved Iron-Sulfur Cluster Assembly Machinery between Humans and Amoeba Dictyostelium discoideum: The Characterization of Frataxin
Source: Int J Mol Sci. 2020 Sep 17;21(18):6821. doi: 10.3390/ijms21186821 (PMC7554988; doi:10.3390/ijms21186821)
Supplement: Supplementary file 1 [file ijms-21-06821-s001.zip › supplementary_files/matrix_all54G.xlsx]

## Sheet: matrix_all54Gtest
aa\POSITION	1	2	3	4	5	6	7	8	9	10	11	12	13	14	15	16	17	18	19	20	21	22	23	24	25	26	27	28	29	30	31	32	33	34	35	36	37	38	39	40	41	42	43	44	45	46	47	48	49
A	0	1	2	8	7	0	2	3	10	32	2	8	2	0	0	5	0	3	1	6	0	0	7	5	4	0	2	4	1	2	0	0	0	3	1	4	0	3	2	2	6	7	0	0	0	0	1	3	1
C	0	0	0	0	0	0	0	0	0	1	0	1	0	0	0	0	0	2	0	1	0	0	0	0	3	0	0	1	0	1	0	0	0	1	0	1	0	4	0	1	0	0	0	0	0	0	0	0	1
D	0	8	5	6	2	0	0	4	0	0	34	9	1	0	12	7	0	1	25	0	0	13	8	1	3	21	9	1	9	6	1	1	2	15	23	0	38	0	9	0	2	13	3	0	0	0	0	4	0
E	0	0	20	6	19	0	7	7	2	0	9	18	6	0	20	1	0	7	18	3	0	37	18	1	4	15	10	1	3	4	3	2	0	10	4	0	13	0	25	1	1	1	1	0	0	0	0	7	0
F	0	0	0	0	0	25	0	0	0	0	0	0	2	3	1	0	4	2	0	3	10	0	0	2	2	0	1	3	2	0	0	0	1	0	0	13	1	0	0	8	0	0	0	0	1	0	0	0	8
G	0	0	1	2	0	0	0	2	0	0	0	0	0	0	0	2	0	2	3	0	0	0	2	0	8	1	3	5	6	2	0	1	4	2	12	2	0	0	0	2	7	4	46	0	0	0	0	1	0
H	0	0	1	4	0	0	32	2	0	0	0	1	0	0	6	5	0	1	0	0	0	0	0	0	0	0	1	2	0	0	0	0	0	0	0	0	0	0	0	1	3	1	0	0	0	0	0	1	0
I	1	0	2	0	0	0	1	0	9	2	0	0	1	5	0	0	13	0	0	2	6	0	3	4	4	0	0	2	2	3	0	0	1	1	2	5	0	9	1	2	0	0	0	3	1	0	18	1	3
K	0	1	0	1	2	0	1	11	1	0	0	2	0	0	1	2	0	0	0	10	0	0	2	1	0	0	3	3	0	0	1	0	0	2	2	0	0	0	0	0	1	0	0	0	0	1	0	15	0
L	10	0	1	1	3	0	2	0	20	0	0	2	6	33	1	5	28	11	0	0	31	0	1	22	6	2	0	7	0	3	0	0	3	4	0	6	0	3	0	9	1	0	0	0	47	0	18	0	24
M	13	0	2	0	0	0	1	0	0	0	0	0	0	8	0	1	3	0	0	0	0	0	0	2	2	0	1	1	0	3	1	0	0	0	0	2	0	0	1	2	0	1	0	0	4	1	2	0	3
N	0	4	2	7	0	0	3	4	1	0	6	0	0	0	2	3	0	3	1	0	0	0	2	0	0	0	2	2	1	2	1	1	0	0	4	0	1	0	3	2	4	6	1	1	0	9	0	5	0
P	0	2	1	0	0	0	0	0	0	0	0	1	0	0	0	0	0	0	0	0	0	0	0	0	0	0	1	2	5	1	1	0	0	2	1	1	0	0	0	0	0	0	0	0	0	0	0	0	0
Q	0	2	3	4	4	0	2	3	0	0	0	4	2	1	4	2	0	4	1	5	0	1	1	1	2	6	1	1	2	0	0	1	0	1	1	1	0	0	2	0	3	9	2	0	0	2	0	1	0
R	0	0	1	0	5	0	0	12	0	0	0	3	0	0	0	2	0	1	0	9	0	0	0	0	0	0	1	2	0	0	0	0	0	0	0	0	0	0	1	0	1	0	0	0	0	0	0	4	0
S	0	6	0	4	2	0	2	2	0	10	1	2	1	0	1	7	0	4	3	5	0	0	3	0	3	2	9	0	1	1	1	3	0	4	0	1	0	1	6	2	24	12	1	1	0	4	0	6	0
T	0	17	3	4	7	0	0	3	0	2	0	1	27	0	4	8	0	4	1	2	0	1	2	2	1	0	2	3	2	0	0	2	0	3	0	1	0	1	3	3	1	0	0	0	0	37	0	6	2
V	0	0	0	1	1	0	0	0	8	6	1	1	2	1	1	1	4	7	0	2	6	0	1	3	5	0	0	4	1	3	0	0	1	1	1	6	0	31	1	0	0	0	0	49	1	0	15	0	10
W	0	0	0	0	0	0	0	0	0	0	0	0	0	2	0	0	0	0	0	1	0	0	0	0	0	1	0	0	0	1	0	0	0	1	0	1	0	0	0	0	0	0	0	0	0	0	0	0	1
Y	0	0	0	0	0	28	0	0	2	0	0	0	3	0	0	2	1	1	0	4	0	1	1	5	1	0	1	1	2	0	0	0	0	0	0	7	0	1	0	19	0	0	0	0	0	0	0	0	0
MODE aa	13	17	20	8	19	28	32	12	20	32	34	18	27	33	20	8	28	11	25	10	31	37	18	22	8	21	10	7	9	6	3	3	4	15	23	13	38	31	25	19	24	13	46	49	47	37	18	15	24
FDRA - Mut																	L106S																		D122Y	Y123D							G130V
Position conserved in ≥ 50% FXN						1	1			1	1		1	1			1				1	1															1	1					1	1	1	1
Position conserved in ≥ 80% FXN																																											1	1	1
Position conserved in ≥ 90% FXN																																												1
[truncated: 72 more columns]
