# Supplementary material for: A Highly Conserved Iron-Sulfur Cluster Assembly Machinery between Humans and Amoeba Dictyostelium discoideum: The Characterization of Frataxin
Source: Int J Mol Sci. 2020 Sep 17;21(18):6821. doi: 10.3390/ijms21186821 (PMC7554988; doi:10.3390/ijms21186821)
Supplement: Supplementary file 1 [file ijms-21-06821-s001.zip › supplementary_files/AG_def_delNter_Hsend.fasta]

>XP_022840717_Ostreococcus_taur
LTDHAFHDAADCTLQHILDCVEALVESTDLEVDVSLENGVLMVECGKSGTFVLNKQTPNKQIWLASPVSGPLRYDYVSQRWLNMRDGHSLQYRFKHDFESICKTELNIL
>RNC58480_Trypanosoma_cruzi
TDVTYNTAADLFLEHVENVLESVDSSAIEEVNLLSGVLSVETVSSGTFVLNKQAPNVQLWLSSPVSGPHHYDMVLPAGKDKVEGVNDVQWLADSDGHSLKEKLERELTETLGVEVKL
>NP_000135_Homo_sapiens
LDETTYERLAEETLDSLAEFFEDLADKPYTFEDYDVSFGSGVLTVKLGGDLGTYVINKQTPNKQIWLSSPSSGPKRYDWTGKNWVYSHDGVSLHELLAAELTKALKTKLDLSSLAYSGKDA
>XP_019716449_Hippocampus_comes
LSEAAYEKLADETLDALADYFEDLMDEPFTGPDYDVVLSSGVLTVQVGGHHGTYVINKQTPNRQIWLASPTSGPKRYDWTGRGWVYSHDGISLHQLLSEEFSTIFKKNMDLFGLPKS
>XP_033633893_Asterias_rubens
DQLTFENLAEETLENLLEFLEELGDEEDSLTDFDVTYSSGVLTVSFGADHGTYVINKQSPNKQIWLSSPTSGPKRYDYVNNDWVYSHDGIPMHNLLSEEISKIVGRTLDFCEVMRTSDT
>NP_511094_Drosophila
GATYERVCSDTLDALCDYFEELTENASELQGTDVAYSDGVLTVNLGGQHGTYVINRQTPNKQIWLSSPTSGPKRYDFVGTVAAGRWIYKHSGQSLHELLQQEIPGILKSQSVDFLRLPYCS
>XP_031558133_Actinia_tenebrosa
SFHNVTDETLEGLSDFFDDLSDHYILPSLDDYDVQFGDGVLTVKFGGEVGTYVINKQTPNQQIWLSSPKSGPKRYDFVGNKWVYKRDQVSLHELLSREMSNITGQDVDLTHLPYGGMTS
>NP_495183_Caenorhabditis_elega
SQNEYETAADSTLERLSDYFDQIADSFPVSEQFDVSHAMGVLTVNVSKSVGTYVINKQSPNKQIWLSSPMSGPKRYDLEEEGKWTYAHDGEQLDSLLNREFRKILADDRIDFSRHV
>XP_014150023_Sphaeroforma_arct
MTEKQFQRLADDTMTQLTDIFDEIVEDVEGKDGEDLDVTYGNGVLTVDLGNFGTYVINKQTPNKQIWLSSPICGPKRYDFDEEAKEWSYSHDGVSINEVLSKELSDWACKPIEVSLDIDI
>CDM84506_Triticum_aestivum
MPEDKFHKLADDTIHDLLEKLEEYGDSQQMDGFDIDYGNQVLTLRLGDLGTYVVNKQTPNRQIWLSSPVSGPARFDWDAATDSWVYRRTGVNLMRLLEKEIGELCGTPVDLS
>NP_001146272_Zea_mays
MQEDEFHKLADETIHDLLEKLEEYGDSIQMDGFDIEYGNQVLTLRLGDLGTYVINKQTPNKQIWLSSPVSGPSRFDWDATANGWIYKRTGVNLVRLLEKEIGELCGTPVEL
>XP_006360538_Solanum_tuberosum
QEDEYHRLANATIHDLLDKLEEYGDSVDIDGFDVDYGNEVLTLKLGSLGTYVINKQTPNRQIWMSSPVSGPSRFDWDQSSQGWIYRRTKANLQKVLEDELEKLCGSAINLS
>XP_001692969_Chlamydomonas_rei
LTENDYHRVADATMDSMAEKLEAYVEECDVDGGDVEYSQGVLTVKLGTKGTFVINKQTPNRQIWLSSPVSGPFRFDYEGGRWRYSRDHHDLLLQLQEEIGGLDQASAEVPGAHHTHLAGLTDTCR
>XP_002950872_Volvox_carteri
MSEDEYHKVSNETLDALVEKLEAYVEDKDVEGGDVEYSQGVLTVKLGKYGTFVINKQTPNRQIWLSSPVSGPFRFDYVNGRWNYNRDGRDLVRQLEQEIGALVGTALHLE
>XP_012753372_Acytostelium_subg
HTFHHAVDEELELFTDRLESMFQTLDDIDGIDIETSDGVLTLKLGSLGTYVINKQTPNRQIWWSSPVSGPKRFDYDMSEKRWVDNLDGTPLRQLLQSEITQLCKYSIDLSSH
>XP_020427352_Heterostelium_alb
YHTIVDDELELFSDRIEVLIQSFEDKGADVETSDGVLTINLGKNGTYVINKQTPNRQIWWSSPISGPKRFNYDTISKQWIDNIDGTPLRNLLQSEIKTLCKYDLNLDN
>XP_629221_Dictyostelium_discoi
LFHDIVDEEFELFVDRLEILSEANTCEGFEVEGNDGVLTIIVGNKGTYVINKQTPNRQIWWSSPLSGPKRFDYDSVEKRWVDNRDGTPLRQLLNSEINTLCKYDMEI
>KYQ91760_Tieghemostelium_lacte
DNNSYHKIANDELDLYNEKLEALGQSLDIDGFDLESSDGVLTLKLGKMGTYVINKQSPNMQIWWSSPISGPKRFDYSISKSLWVDNRDSTPMRDLLKKEIHHLCKYNLEI
>KAF2072915_Polysphondylium_vio
LDENAFHDIVDVELELFVEKFEEIGQDLDLDDFDVESAAGVLTLKLGSLGTYVINKQTPNRQIWWSSPISGPKRFDYDSKSKQWLDNKDANVNLRSLIKDEINQLCKYNLKF
>XP_012897422_Blastocystis_homi
EYNKLVDEELTTIESALDEVADDVDNLDYSIASGVLSINMGSKGSYVINKQSPNMQIWWSSPISGPKRFEYDLNSKKWYEVGEMDGVKNSRKVNEDINSLLAKELKNLLGVDLKF
>KAF0852367_Andalucia_godoyi
TEEAYNEAAVRQINTLYSRLDGLVQETDGMEKKLNVDYDAGVLSMDVTGVGGYVINKHAATRRIWWSSPLSGPKQFDYDPRSKDWVDSRDPSVFLLPLLKHEINLLLGIDIDFSNSS
>XP_004337241_Acanthamoeba_cast
GEFAKAAEETLEDLQDRLEEAGLDEDLDISYSDGVLTIRLGDKGTYVINKQTPNRQLWFSSPISGPKRFDYVATEGKWLDTREREPLHQLLYAELEQLTGVSLS
>KAA0154099_Cafeteria_roenberge
LNEAEFHGIADDLLEDLEGRLDALDDFLDDAELTNSQGVLTASLGDKGTYVLNKQTPNRQVWWSSPVSGPKRFYWNAEEKKWMGTRDGTELVSLLRRELKQLLGSEFEL
>CBN74370_Ectocarpus_siliculosu
MSEQEFHSVADEALEEIHDAVEEALEEGFEDDFDCNMSQGVLNIAVGDRGTWVLNKQSPNRQIWWSSPISGPMRFEYHEEAKRWLNTRDGETELRVILATEMSEKCGVSV
>GAX20657_Fistulifera_solaris
TEAEFHNVADEALETIQDTVDEMLEPKNIDYEINLASGVLTLKMRPHGTWVLNKQTPNRQIWWSSPLSGPKRFEFDPKDKLWFSTKDGLNLGRTLMQEIHHVYPEVTKRDLEL
>KAF4042731_Phytophthora_infest
MAENEFMELADETLHGIQSWLDGIEEMLEESDIMFSQGVLKIDLGEHGTWVINRQVPNRQIWWSSPVSGPRRYEYDAESGHWVNTRDKGELMELLRAEILDVTGIEIYT
>ONH78464_Saccharomyces_cerevis
LEKYHEEADDYLDHLLDSLEELSEAHPDCIPDVELSHGVMTLEIPAFGTYVINKQPPNKQIWLASPLSGPNRFDLLDGEWVSLRNGTKLTDILTEEVEKAISKSQ
>XP_454348_Kluyveromyces_lactis
PIEVYHEISDEFMDSLLDQLEILCDYHPEVVQDVEMSQGVMSIEVPSVGTYVINKQPPNKQIWLASPVSGPNRFDYYQKEWVSLRDGTKLLDILNKELSDRLEGDEIDLHY
>OOQ82639_Penicillium_brasilian
TPEEYHEYSEHYFNVLLGELEKAQEEGSDVEAEYSAGVLNITVPAIGTFVLNKQPPNKQIWLSSPISGPKRYDWIVEGDSMFEKQDSRPFVHGQWIYLRDGSNLTELLNSELTLQLPKDIYGDEVDA
>RFN51525_Fusarium_fasciculatum
ITEQEYHEIADQYLDNVVGRFEELQDQREDIDVEFSAGVLTISWPDKGTYVINKQPPNKQIWLSSPLSGPKRYDWCLLGEGQNQKEGTAMGDWIYNRDGSSLNQVFLEELGVDIVVPGEE
>PFH50748_Amanita_thiersii
ERYHALSDATMDNLLESLEELLDGLGNSNYEVEYHSGVLTLSLGEKGTYVINKQPPNKQIWLSSPFSGPKRYDYTEDADDWLYSRDSRSMGSLLNEELTKALGQSVDLRLTRVSDFIQ
>KIJ08589_Paxillus_involutus
RYHALSDATMTTLLERLEELLDRIGSDKFEVDYHSGVLTLNLGSNGTYVINKQPPNKQIWLSSPISGPKRYDYVPATDDWRYSRDGEGFGLLMERELTCMLGHEVKLGLERVSKTVE
>XP_008033147_Trametes_versicol
THLYHQYADATMDTMLESLEALLDDMADPECEVEYSSGVLTLKLGSKGTYVINKQPPNKQIWLSSPFSGPKRYDYAPEEDGWVYARDGRSMNDLLNQELSDALARDVDLGLTGVSTQVS
>KDN39588_Rhizoctonia_solani
TMQEYHRASDKTMESLVDTLENLIDENTDLPYEVDYSSGVLTLKLDDKGTYVINKQPPNKQIWLSSPRSGPKRYDLDATHNEWFYNRDNTTMRSLLEEELSEVFGRPISLVVGE
>GAN07349_Mucor_ambiguus
LTTERYHRLSDEVLDHMVTKLEELADETEMEGFDVEYNQGVMTISVGEHGTYVINKQPPNHQIWLSSPVSGPQRRGAEYRAFKSNWTRDRFIRRIRT
>OWZ62740_Cryptococcus_neoforma
SHDEYEHVSERDMETLNESLEIFCEDFGNGNWEIEYSSGVLNLTLPPYGTYVLNKQPPNLQIWMSSPVSGPSRFEYVNDSWVHHRKEGVKLGELLSGELKEILEKSGNEAAAGDWGGVG
>XP_965969_Encephalitozoon_cuni
TRQLYHKLADETLTDLSEQLDKELDGGYADYKDGNLQIKIDNVGEYMFNKQPASMQIWASSPITGPRKFDICRRHEWIDLKSNTSFSRYIEEELRRMRSKMAGKHKK
>KYK70625_Toxoplasma_gondii
KDADYQRAADALLKTLFQQVEADEWDGVEDIDYREGVLQITCHGGRTLVINKHYATKQIWYASPISGGDYFDYSANSSSGCPASWRSARSGRTLGEVLSTELRQLARK
>A_WP_004597434_Rickettsia_prow
MNNTAFSKLAETTIVYIVDKIEEQDLEGIIDVDLQGDILNLDTENGIYVINTQSASKEIWLSSPVSGPHHFFYEQGKWKSRIGFELMVLLTEELGIRFDKYEIF
>A_WP_009867438_Magnetospirillu
LDESRFASLADPLLERIGDAVEDAMDDADAELHAGILTLTLPGIGQYVINKHSPNREIWVSSPKSGAHHFGWNGEQWISTRNAQLELLGMLRAEIGVAV
>G_CQR83218_Escherichia_coli
MNDSEFHRLADQLWLTIEERLDDWDGDSDIDCEINGGVLTITFENGSKIIINRQEPLHQVWLATKQGGYHFDLKGDEWICDRSGETFWDLLEQAATQQAGETVSFR
>G_Haemophilus_influenzae
MNIAEFHQNIEQVWQKIEEELENQGADVDCETQGSVFTITFDNRTQIVINKQEPLLELWIASKLGGFHFAFKNGDWVSNDGQRFWDCFVEACAAHGENVQ
>B_Neisseria_meningitidis
MTESEFIRASEALFEHIEDQIDENGWDFDCRFAGNVLTIEAGDGAQIIVNRHTPNQELWIAAKSGGYHFAEQNGKWLATRDGRDFYDVLNEALSAASGEAVEIAEL
>G_WP_032627647_Pseudomonas_syr
LTEARFHDLVDATQQALEDIFDESDLDLDLENSAGVLTVKFENGTQLIFSRQEPLRQLWLAARSGGFHFDYDEEEKRWVCDTSDELLSEMLQRITQEQAGVELDFDEI
>XP_001459604_Paramecium_tetrau
TTTQFLKLSNLQLSSLNDKIENFENVETSFSDGVLNVHLPNGKSFVINRQTPNKQLWYSSPISGPQRFNYVNGKWVNSKQEEIEKQLLNEINLLIQ
>KAF0977616_Naegleria_fowleri
TQTQYLKAINRSVEYITEVLDEFYENETDYLEEKGIDMEVEGGHDGVVNIKITTRKSNGPLIFVISRQTPARELWLSSALSGPWHFKYDHVADDWICTREGFPKFWVRLQKELSQVLEKEIKFEKSN
>XP_005822731_Guillardia_theta
MTEDEYHNIANQILEKITDELELLEETDTDLEVEASGDGVINIKVNNKGAWVINKQTPSRQIWFSSPITGPTHYMLQGGEWVCTKDGHNMKGRLHEQLGIRV
>A_WP_069957046_Magnetovibrio_b
MDASAFEELAAKTLESLFEAIDDAIGDDADVDFDNGILTVELEDGRAYVVNKHAPNLQIWLSSPISGAAHFAFDEAIGAWLSTRGGETLMEVLNTEFSQIAGEQVSLS
>XP_013755467_Thecamonas_trahen
MDMNTYHAVADETLEMVQEAIETVCDELGLADVDSALSQGVLNVAFEDGDAVFVLNKQTPNQQIWLSSPISGPMRFNYDVDAALWRHWRTGHELANLLRQEFSQLASQSAGKDVIVDLDLGDLHTHHL
>CEO96273_Plasmodiophora_brassi
DEGTFHGIADDTLHAIDEALTDSDVPPSAMDVQLTDGVLTIGLTDSGTWVLNKQTPNRQLWLSSPISGPKRFDYLPNSKAWADTRDQLNLGELLQQELSSALHTDIRLDSL
>XP_004349195_Capsaspora_owczar
LTAHEYHRLADSTLHDVRASLEETIDNAGDEVLDYDIIEQSGVMTMAFGSKGTYVLNKQAPNQQMWLSSPASGPHRFDWSSTQQAWISTQNPKLNLLELLETEFASRIGLRVSLR
>XP_005536482_Cyanidioschyzon_m
AQFSREAEELLQQLGDQVYDTFQGRTDVDVEFSQGVLTLRFPNGTFVLNTQTPNRQIWLSSPLSGPARYYYDLDTGKWRNSRDDHMLVDRLQKDLAVFTGCNIQLNL
>XP_005771924_Emiliania_huxleyi
VLETLGDKAPAAGIDVECAADVLNLEVGEASFVLNKQAPNLQLWLSSPARVRGPLRYDFDAGSARWLNNRDAHPLLPTLADDIQSLCGEAVDFGAVEEDVSQLYLEQLS
>XP_001583965_Trichomonas_vagin
SDNAFKQKTADTLFSLCDYFQSKYESKGDEFFAEANDDSLTLSMKGNQFLLSRQLPGHQIWVSSPVSGSLKFDYDNERNDWFDHKIKDRSLKVCLTEELQTAFGC
