# Supplementary material for: A Highly Conserved Iron-Sulfur Cluster Assembly Machinery between Humans and Amoeba Dictyostelium discoideum: The Characterization of Frataxin
Source: Int J Mol Sci. 2020 Sep 17;21(18):6821. doi: 10.3390/ijms21186821 (PMC7554988; doi:10.3390/ijms21186821)
Supplement: Supplementary file 1 [file ijms-21-06821-s001.zip › supplementary_files/AG_def_delNter.txt]

>NP_000135_Homo_sapiens
LDETTYERLAEETLDSLAEFFEDLADKPYTFEDYDVSFGSGVLTVKLGGDLGTYVINKQTPNKQIWLSSPSSGPKRYDWTGKNWVYSHDGVSLHELLAAELTKALKTKLDLSSLAYSGKDA

>NP_511094_Drosophila melanogaster
GATYERVCSDTLDALCDYFEELTENASELQGTDVAYSDGVLTVNLGGQHGTYVINRQTPNKQIWLSSPTSGPKRYDFVGTVAAGRWIYKHSGQSLHELLQQEIPGILKSQSVDFLRLPYCS

>XP_019716449_Hippocampus_comes
LSEAAYEKLADETLDALADYFEDLMDEPFTGPDYDVVLSSGVLTVQVGGHHGTYVINKQTPNRQIWLASPTSGPKRYDWTGRGWVYSHDGISLHQLLSEEFSTIFKKNMDLFGLPKS

>XP_033633893_Asterias_rubens
DQLTFENLAEETLENLLEFLEELGDEEDSLTDFDVTYSSGVLTVSFGADHGTYVINKQSPNKQIWLSSPTSGPKRYDYVNNDWVYSHDGIPMHNLLSEEISKIVGRTLDFCEVMRTSDT

>XP_031558133_Actinia_tenebrosa
SFHNVTDETLEGLSDFFDDLSDHYILPSLDDYDVQFGDGVLTVKFGGEVGTYVINKQTPNQQIWLSSPKSGPKRYDFVGNKWVYKRDQVSLHELLSREMSNITGQDVDLTHLPYGGMTSTKD

>NP_495183_Caenorhabditis_elegans
SQNEYETAADSTLERLSDYFDQIADSFPVSEQFDVSHAMGVLTVNVSKSVGTYVINKQSPNKQIWLSSPMSGPKRYDLEEEGKWTYAHDGEQLDSLLNREFRKILADDRIDFSRHV

>XP_629221_Dictyostelium_discoideum
LFHDIVDEEFELFVDRLEILSEANTCEGFEVEGNDGVLTIIVGNKGTYVINKQTPNRQIWWSSPLSGPKRFDYDSVEKRWVDNRDGTPLRQLLNSEINTLCKYDMEI

>XP_012753372_Acytostelium_subglobosum
HTFHHAVDEELELFTDRLESMFQTLDDIDGIDIETSDGVLTLKLGSLGTYVINKQTPNRQIWWSSPVSGPKRFDYDMSEKRWVDNLDGTPLRQLLQSEITQLCKYSIDLSSH

>XP_020427352_Heterostelium_album
YHTIVDDELELFSDRIEVLIQSFEDKGADVETSDGVLTINLGKNGTYVINKQTPNRQIWWSSPISGPKRFNYDTISKQWIDNIDGTPLRNLLQSEIKTLCKYDLNLDN

>KYQ91760_Tieghemostelium_lacteum
DNNSYHKIANDELDLYNEKLEALGQSLDIDGFDLESSDGVLTLKLGKMGTYVINKQSPNMQIWWSSPISGPKRFDYSISKSLWVDNRDSTPMRDLLKKEIHHLCKYNLEI

>KAF2072915_Polysphondylium_violaceum
LDENAFHDIVDVELELFVEKFEEIGQDLDLDDFDVESAAGVLTLKLGSLGTYVINKQTPNRQIWWSSPISGPKRFDYDSKSKQWLDNKDANVNLRSLIKDEINQLCKYNLKF

>XP_004337241_Acanthamoeba_castellanii
GEFAKAAEETLEDLQDRLEEAGLDEDLDISYSDGVLTIRLGDKGTYVINKQTPNRQLWFSSPISGPKRFDYVATEGKWLDTREREPLHQLLYAELEQLTGVSLS

>CDM84506_Triticum_aestivum
MPEDKFHKLADDTIHDLLEKLEEYGDSQQMDGFDIDYGNQVLTLRLGDLGTYVVNKQTPNRQIWLSSPVSGPARFDWDAATDSWVYRRTGVNLMRLLEKEIGELCGTPVDLS

>NP_001146272_Zea_mays
MQEDEFHKLADETIHDLLEKLEEYGDSIQMDGFDIEYGNQVLTLRLGDLGTYVINKQTPNKQIWLSSPVSGPSRFDWDATANGWIYKRTGVNLVRLLEKEIGELCGTPVEL

>XP_006360538_Solanum_tuberosum
QEDEYHRLANATIHDLLDKLEEYGDSVDIDGFDVDYGNEVLTLKLGSLGTYVINKQTPNRQIWMSSPVSGPSRFDWDQSSQGWIYRRTKANLQKVLEDELEKLCGSAINLS

>XP_001692969_Chlamydomonas_reinhardtii
LTENDYHRVADATMDSMAEKLEAYVEECDVDGGDVEYSQGVLTVKLGTKGTFVINKQTPNRQIWLSSPVSGPFRFDYEGGRWRYSRDHHDLLLQLQEEIGGLDQASAEVPGAHHTHLAGLTDTCRPAMLPQAQPQACASPPAHDSIRGASGSAAAAPSSSQAPTLPELRVLLGAEEELPAAHAVIQFARGGWSWAA

>XP_002950872_Volvox_carteri
MSEDEYHKVSNETLDALVEKLEAYVEDKDVEGGDVEYSQGVLTVKLGKYGTFVINKQTPNRQIWLSSPVSGPFRFDYVNGRWNYNRDGRDLVRQLEQEIGALVGTALHLE

>XP_022840717_Ostreococcus_tauri
LTDHAFHDAADCTLQHILDCVEALVESTDLEVDVSLENGVLMVECGKSGTFVLNKQTPNKQIWLASPVSGPLRYDYVSQRWLNMRDGHSLQYRFKHDFESICKTELNIL

>ONH78464_Saccharomyces_cerevisiae
LEKYHEEADDYLDHLLDSLEELSEAHPDCIPDVELSHGVMTLEIPAFGTYVINKQPPNKQIWLASPLSGPNRFDLLDGEWVSLRNGTKLTDILTEEVEKAISKSQ

>XP_454348_Kluyveromyces_lactis
PIEVYHEISDEFMDSLLDQLEILCDYHPEVVQDVEMSQGVMSIEVPSVGTYVINKQPPNKQIWLASPVSGPNRFDYYQKEWVSLRDGTKLLDILNKELSDRLEGDEIDLHY

>OOQ82639:Penicillium_brasilianum
TPEEYHEYSEHYFNVLLGELEKAQEEGSDVEAEYSAGVLNITVPAIGTFVLNKQPPNKQIWLSSPISGPKRYDWIVEGDSMFEKQDSRPFVHGQWIYLRDGSNLTELLNSELTLQLPKDIYGDEVDA

>RFN51525_Fusarium_fasciculatum
ITEQEYHEIADQYLDNVVGRFEELQDQREDIDVEFSAGVLTISWPDKGTYVINKQPPNKQIWLSSPLSGPKRYDWCLLGEGQNQKEGTAMGDWIYNRDGSSLNQVFLEELGVDIVVPGEE

>GAN07349_Mucor_ambiguus
LTTERYHRLSDEVLDHMVTKLEELADETEMEGFDVEYNQGVMTISVGEHGTYVINKQPPNHQIWLSSPVSGPQRRGAEYRAFKSNWTRDRFIRRIRT

>XP_965969_Encephalitozoon_cuniculi
TRQLYHKLADETLTDLSEQLDKELDGGYADYKDGNLQIKIDNVGEYMFNKQPASMQIWASSPITGPRKFDICRRHEWIDLKSNTSFSRYIEEELRRMRSKMAGKHKK

>PFH50748_Amanita_thiersii
ERYHALSDATMDNLLESLEELLDGLGNSNYEVEYHSGVLTLSLGEKGTYVINKQPPNKQIWLSSPFSGPKRYDYTEDADDWLYSRDSRSMGSLLNEELTKALGQSVDLRLTRVSDFIQ

>KIJ08589_Paxillus_involutus
RYHALSDATMTTLLERLEELLDRIGSDKFEVDYHSGVLTLNLGSNGTYVINKQPPNKQIWLSSPISGPKRYDYVPATDDWRYSRDGEGFGLLMERELTCMLGHEVKLGLERVSKTVE

>XP_008033147_Trametes_versicolor
THLYHQYADATMDTMLESLEALLDDMADPECEVEYSSGVLTLKLGSKGTYVINKQPPNKQIWLSSPFSGPKRYDYAPEEDGWVYARDGRSMNDLLNQELSDALARDVDLGLTGVSTQVS

>KDN39588_Rhizoctonia_solani
TMQEYHRASDKTMESLVDTLENLIDENTDLPYEVDYSSGVLTLKLDDKGTYVINKQPPNKQIWLSSPRSGPKRYDLDATHNEWFYNRDNTTMRSLLEEELSEVFGRPISLVVGE

>OWZ62740_Cryptococcus_neoformans
SHDEYEHVSERDMETLNESLEIFCEDFGNGNWEIEYSSGVLNLTLPPYGTYVLNKQPPNLQIWMSSPVSGPSRFEYVNDSWVHHRKEGVKLGELLSGELKEILEKSGNEAAAGDWGGVGL

>A_WP_069957046_Magnetovibrio_blakemorei
MDASAFEELAAKTLESLFEAIDDAIGDDADVDFDNGILTVELEDGRAYVVNKHAPNLQIWLSSPISGAAHFAFDEAIGAWLSTRGGETLMEVLNTEFSQIAGEQVSLS

>A_WP_004597434_Rickettsia_prowazekii
MNNTAFSKLAETTIVYIVDKIEEQDLEGIIDVDLQGDILNLDTENGIYVINTQSASKEIWLSSPVSGPHHFFYEQGKWKSRIGFELMVLLTEELGIRFDKYEIF

>A_WP_009867438_Magnetospirillum_magnetotacticum
LDESRFASLADPLLERIGDAVEDAMDDADAELHAGILTLTLPGIGQYVINKHSPNREIWVSSPKSGAHHFGWNGEQWISTRNAQLELLGMLRAEIGVAV

>G_WP_032627647_Pseudomonas_syringae
LTEARFHDLVDATQQALEDIFDESDLDLDLENSAGVLTVKFENGTQLIFSRQEPLRQLWLAARSGGFHFDYDEEEKRWVCDTSDELLSEMLQRITQEQAGVELDFDEI

>G_CQR83218_Escherichia_coli
MNDSEFHRLADQLWLTIEERLDDWDGDSDIDCEINGGVLTITFENGSKIIINRQEPLHQVWLATKQGGYHFDLKGDEWICDRSGETFWDLLEQAATQQAGETVSFR

>G_Haemophilus_influenzae
MNIAEFHQNIEQVWQKIEEELENQGADVDCETQGSVFTITFDNRTQIVINKQEPLLELWIASKLGGFHFAFKNGDWVSNDGQRFWDCFVEACAAHGENVQ

>B_Neisseria_meningitidis 
MTESEFIRASEALFEHIEDQIDENGWDFDCRFAGNVLTIEAGDGAQIIVNRHTPNQELWIAAKSGGYHFAEQNGKWLATRDGRDFYDVLNEALSAASGEAVEIAEL

>XP_001459604_Paramecium_tetraurelia
TTTQFLKLSNLQLSSLNDKIENFENVETSFSDGVLNVHLPNGKSFVINRQTPNKQLWYSSPISGPQRFNYVNGKWVNSKQEEIEKQLLNEINLLIQ

>KYK70625_Toxoplasma_gondii
KDADYQRAADALLKTLFQQVEADEWDGVEDIDYREGVLQITCHGGRTLVINKHYATKQIWYASPISGGDYFDYSANSSSGCPASWRSARSGRTLGEVLSTELRQLARK

>KAA0154099_Cafeteria_roenbergensis
LNEAEFHGIADDLLEDLEGRLDALDDFLDDAELTNSQGVLTASLGDKGTYVLNKQTPNRQVWWSSPVSGPKRFYWNAEEKKWMGTRDGTELVSLLRRELKQLLGSEFEL

>XP_012897422_Blastocystis_hominis
EYNKLVDEELTTIESALDEVADDVDNLDYSIASGVLSINMGSKGSYVINKQSPNMQIWWSSPISGPKRFEYDLNSKKWYEVGEMDGVKNSRKVNEDINSLLAKELKNLLGVDLKF

>CBN74370_Ectocarpus_siliculosus
MSEQEFHSVADEALEEIHDAVEEALEEGFEDDFDCNMSQGVLNIAVGDRGTWVLNKQSPNRQIWWSSPISGPMRFEYHEEAKRWLNTRDGETELRVILATEMSEKCGVSV

>GAX20657_Fistulifera_solaris
TEAEFHNVADEALETIQDTVDEMLEPKNIDYEINLASGVLTLKMRPHGTWVLNKQTPNRQIWWSSPLSGPKRFEFDPKDKLWFSTKDGLNLGRTLMQEIHHVYPEVTKRDLEL

>KAF4042731_Phytophthora_infestans
MAENEFMELADETLHGIQSWLDGIEEMLEESDIMFSQGVLKIDLGEHGTWVINRQVPNRQIWWSSPVSGPRRYEYDAESGHWVNTRDKGELMELLRAEILDVTGIEIYT

>CEO96273_Plasmodiophora_brassicae
DEGTFHGIADDTLHAIDEALTDSDVPPSAMDVQLTDGVLTIGLTDSGTWVLNKQTPNRQLWLSSPISGPKRFDYLPNSKAWADTRDQLNLGELLQQELSSALHTDIRLDSL

>KAF0852367_Andalucia_godoyi
TEEAYNEAAVRQINTLYSRLDGLVQETDGMEKKLNVDYDAGVLSMDVTGVGGYVINKHAATRRIWWSSPLSGPKQFDYDPRSKDWVDSRDPSVFLLPLLKHEINLLLGIDIDFSNSS

>RNC58480_Trypanosoma_cruzi
TDVTYNTAADLFLEHVENVLESVDSSAIEEVNLLSGVLSVETVSSGTFVLNKQAPNVQLWLSSPVSGPHHYDMVLPAGKDKVEGVNDVQWLADSDGHSLKEKLERELTETLGVEVKL

>KAF0977616_Naegleria_fowleri
TQTQYLKAINRSVEYITEVLDEFYENETDYLEEKGIDMEVEGGHDGVVNIKITTRKSNGPLIFVISRQTPARELWLSSALSGPWHFKYDHVADDWICTREGFPKFWVRLQKELSQVLEKEIKFEKSN

>XP_005822731_Guillardia_theta
MTEDEYHNIANQILEKITDELELLEETDTDLEVEASGDGVINIKVNNKGAWVINKQTPSRQIWFSSPITGPTHYMLQGGEWVCTKDGHNMKGRLHEQLGIRV

>XP_005536482_Cyanidioschyzon_merolae
AQFSREAEELLQQLGDQVYDTFQGRTDVDVEFSQGVLTLRFPNGTFVLNTQTPNRQIWLSSPLSGPARYYYDLDTGKWRNSRDDHMLVDRLQKDLAVFTGCNIQLNL

>XP_013755467_Thecamonas_trahens
MDMNTYHAVADETLEMVQEAIETVCDELGLADVDSALSQGVLNVAFEDGDAVFVLNKQTPNQQIWLSSPISGPMRFNYDVDAALWRHWRTGHELANLLRQEFSQLASQSAGKDVIVDLDLGDLHTHHLI

>XP_001583965_Trichomonas_vaginalis
SDNAFKQKTADTLFSLCDYFQSKYESKGDEFFAEANDDSLTLSMKGNQFLLSRQLPGHQIWVSSPVSGSLKFDYDNERNDWFDHKIKDRSLKVCLTEELQTAFGC

>XP_004349195_Capsaspora_owczarzaki
LTAHEYHRLADSTLHDVRASLEETIDNAGDEVLDYDIIEQSGVMTMAFGSKGTYVLNKQAPNQQMWLSSPASGPHRFDWSSTQQAWISTQNPKLNLLELLETEFASRIGLRVSLR

>XP_014150023_Sphaeroforma_arctica
MTEKQFQRLADDTMTQLTDIFDEIVEDVEGKDGEDLDVTYGNGVLTVDLGNFGTYVINKQTPNKQIWLSSPICGPKRYDFDEEAKEWSYSHDGVSINEVLSKELSDWACKPIEVSLDIDI

>XP_005771924_Emiliania_huxleyi
VLETLGDKAPAAGIDVECAADVLNLEVGEASFVLNKQAPNLQLWLSSPARVRGPLRYDFDAGSARWLNNRDAHPLLPTLADDIQSLCGEAVDFGAVEEDVSQLYLEQLSKP
